# Supplementary material for: Biocontrol Microbial Inoculants Suppress Fusarium oxysporum-Associated Disease Symptoms in Rice and Reshape Multicompartment Microbiomes
Source: Plants (Basel). 2026 Jun 26;15(13):1986. doi: 10.3390/plants15131986 (PMC13364377; doi:10.3390/plants15131986)
Supplement: Supplementary file 1 [file plants-15-01986-s001.zip]

Archive with 4 entries (4 files):
- Тable S2.pdf
- Figure S1.pdf
- Figure S2.pdf
- Table S1.pdf
